# Supplementary material for: Machine Learning Algorithms Associate Case Numbers with SARS-CoV-2 Variants Rather Than with Impactful Mutations
Source: Viruses. 2023 May 24;15(6):1226. doi: 10.3390/v15061226 (PMC10300801; doi:10.3390/v15061226)
Supplement: Supplementary file 1 [file viruses-15-01226-s001.zip]

Archive with 1 entries (1 files):
- viruses-2354801-supplementary.pdf
